# Supplementary material for: Developmental regulation of Dirofilaria immitis microfilariae and evaluation of ecdysone signaling pathway transcript level using droplet digital PCR
Source: Parasit Vectors. 2020 Dec 9;13:614. doi: 10.1186/s13071-020-04480-w (PMC7724712; doi:10.1186/s13071-020-04480-w)
Supplement: Supplementary file 6 — Additional file 6: Video S5. Imaging of live larva. Microfilariae were cultured with An. gambiae 4a-3B cells and imaged over time to observe if any shedding took place. Pre-sausage stage starts from 00:00:00; sausage stage starts from 00:00:16; late sausage stage starts from 00:00:21. [file 13071_2020_4480_MOESM6_ESM.xls]

## Sheet: Sheet1
Additional file 1
Gene name	Function	Primer sequence (5' to 3')	Amplicon size
Dim-EcR	Ecdysone receptor	F1: AGCAACAGCAACAGGCTCA	170
		R1: ACCAGATGCTTTATCACCGCA
Dim-rxr-1	USP orthologue	F1: TCAAACGAACAGTGCGCAAG	148
		R1: TCTTCTTGTACCGCTTCTCTTTTC
Dim-nhr-7	E78 orthologue	F1: TGCGTTATGGACGAACACCA	170
		R1: ACTGCAGCAGGTCGTATGAG
Dim-nhr-6	E75 orthologue	F1: TGATTACACCGCCACAACGA	130
		R1: TTTTTGCTGAATGGAGCGGC
Dim‑GAPDH	Glyceraldehyde-3-phosphate dehydrogenase	F1: TCATTCCAGCAAGCACTGGT	94
		R1: GTTGGCACACGAAAAGCCAT
Dim-Actin	Actin	F1: GCGTCTTGATTTGGCTGGTC	99
		R1: ACAATCTCACGTTCCGCAGT
